# Supplementary material for: Transcriptional and physiological analyses of reduced density in apple provide insight into the regulation involved in photosynthesis
Source: PLoS One. 2020 Oct 12;15(10):e0239737. doi: 10.1371/journal.pone.0239737 (PMC7549834; doi:10.1371/journal.pone.0239737)
Supplement: S1 Table — (XLSX) [file pone.0239737.s001.xlsx]

## Sheet: Table S1
S1 Table.Primers used for qRT-PCR analysis of genes selected from the RNA sequencing data.
Primer name	Primer Sequence (5' to 3')	Amplification Length
psbQ-S	GACAAAATCAGAGGGCACGC	158
psbQ-A	GGCCTTTCACTTGCTGGTTT
LHCB3-S	TGGCGATTATGGTTGGGACA	186
LHCB3-A	GAACCGGCTTTGAACCAGAC
LHCB4-S	AGCCACTCCCGTTCTCACTA	190
LHCB4-A	TGCTTGATTTCAGCCAGTTG
LHCB6-S	ACGCTTCAACTGGCTGAAAT	170
LHCB6-A	TGGGCGGTCTAAGAAGAGAA
pfkA-S	TCAAACCATGGCTTCCTTTC	154
pfkA-A	CGGGTTTAGATTGTGCGATT
MYBP-S	TGGCACCAAGTTCCATACAA	167
MYBP-A	ATCAACGACCACCTGTTTCC
FLS-S	AATGGGAGTGGAGTCTGTGG	184
FLS-A	GGCCTCAGTAATTTGGACGA
HSFF-S	GGCTTTTTGTTTCTGCTTGC	180
HSFF-A	GGGTTGGTTTGGTGTAATGG
rbcL-S	GGGACTTATGTCACCACAAACA	155
rbcL-A	GTGGAACTCCAGGTTGAGGA
BSK-S	TCAAACCATGGCTTCCTTTC	154
BSK-A	CGGGTTTAGATTGTGCGATT
SAUR-S	GGCCAAGCAACAGCTTCTAC	189
SAUR-A	ACCCATTGGATGATCGAAAC
PPM1L-S	AAAAGTGGCTTCAGGCTTCA	180
PPM1L-A	CTGCTGCACCTCTATGACCA
LHCB2-S	GCCCAGTCGAGAACCTCTTT	177
LHCB2-A	AGCTCGGTGGTTTTACTGGG
MYC2-S	ACCGCCGACGATGAATCTATG	307
MYC2-A	GTCGTAGGAAGACTGCCAGAAGAT
HSPA1_8-S	CGACCTCGGCACAACTTACA	141
HSPA1_8-A	TTCGCAGCGTCACCGATAAG
SNRK2-S	CGGACGTTTACTTGGGAGCA	133
SNRK2-A	CACCCGAGCGTACTGGAAAA
18S-S	AACGGCTACCACATCCAAGG	187
18S-A	CACCAGACTTGCCCTCCAAT
