# Supplementary material for: Transcriptional and physiological analyses of reduced density in apple provide insight into the regulation involved in photosynthesis
Source: PLoS One. 2020 Oct 12;15(10):e0239737. doi: 10.1371/journal.pone.0239737 (PMC7549834; doi:10.1371/journal.pone.0239737)
Supplement: S2 Table — (XLSX) [file pone.0239737.s002.xlsx]

## Sheet: Table S2
S2 Table.Photosynthetic related physiological indexes of apple leaves after reduce density
Item	Sample	Repeat 1	Repeat 2	Repeat 3	Mean	Standard Deviation	Standard Error	95% Confidence Interval
ATP(ng/mL)	A1	202.283	205.357	210.128	205.923	3.953	2.2823	196.103	215.742
	A2	182.407	186.321	177.327	182.018	4.5096	2.6036	170.816	193.221
	A3	151.691	156.287	146.357	151.445	4.9696	2.8692	139.1	163.79
	CK1	190.237	185.621	193.276	189.711	3.8545	2.2254	180.136	199.286
	CK2	151.391	153.276	148.397	151.021	2.4604	1.4205	144.909	157.133
	CK3	109.112	113.567	118.275	113.651	4.5821	2.6455	102.269	125.034
Anti Superoxide Anion (μmol/mL)	A1	613	617	579	603	17.0489	9.84322	551.1	654.9
	A2	526	537	523	528.667	6.01849	3.47478	510.4	547
	A3	483	478	487	482.667	3.68179	2.12568	471.5	493.9
	CK1	543	537	539	539.667	2.49444	1.44016	532.1	547.3
	CK2	497	489	493	493	3.26599	1.88562	483.1	502.9
	CK3	465	453	456	458	5.09902	2.94392	442.5	473.5
Dehydroascorbic Acid(ng/mL)	A1	2911.81	2901.26	2918.37	2910.48	8.6322	4.9838	2889.03	2931.92
	A2	3207.75	3201.27	3215.32	3208.11	7.0322	4.06	3190.64	3225.58
	A3	3582.88	3572.32	3591.33	3582.17	9.5246	5.499	3558.51	3605.84
	CK1	3274.37	3270.16	3283.57	3276.03	6.8569	3.9588	3259	3293.07
	CK2	3617.66	3625.29	3629.16	3624.04	5.8482	3.3765	3609.51	3638.56
	CK3	3997.26	4003.26	3988.67	3996.39	7.3338	4.2342	3978.18	4014.61
Glutathione(U/ml)	A1	456.313	451.237	462.177	456.576	5.4747	3.1608	442.976	470.176
	A2	381.386	388.269	385.321	384.992	3.4533	1.9938	376.414	393.57
	A3	344.784	349.357	347.658	347.266	2.3115	1.3346	341.524	353.009
	CK1	362.127	359.678	365.627	362.477	2.9899	1.7262	355.05	369.905
	CK2	341.261	339.266	336.257	338.928	2.5191	1.4544	332.67	345.186
	CK3	321.657	319.576	312.351	317.861	4.8842	2.8199	305.728	329.994
Oxidized glutathione(nmol/L)	A1	14.709	13.957	14.213	14.293	0.3823	0.2207	13.3432	15.2428
	A2	16.124	15.721	16.536	16.127	0.4075	0.2353	15.1147	17.1393
	A3	18.231	18.001	18.657	18.2963	0.3328	0.1922	17.4695	19.1232
	CK1	16.273	16.587	15.617	16.159	0.4949	0.2858	14.9295	17.3885
	CK2	18.878	18.967	19.367	19.0707	0.2605	0.1504	18.4236	19.7177
	CK3	21.155	20.988	20.576	20.9063	0.298	0.1721	20.166	21.6466
Ascorbate Peroxidase(ng/mL)	A1	1607.11	1602.58	1611.37	1607.02	4.3957	2.5379	1596.1	1617.94
	A2	1543.27	1539.29	1535.37	1539.31	3.9505	2.2808	1529.49	1549.12
	A3	1489.27	1483.23	1480.33	1484.27	4.5603	2.6329	1472.94	1495.6
	CK1	1496.69	1498.68	1508.68	1501.35	6.4255	3.7097	1485.39	1517.31
	CK2	1418.37	1426.13	1423.55	1422.68	3.9546	2.2832	1412.86	1432.51
	CK3	1392.62	1385.32	1383.27	1387.07	4.9169	2.8388	1374.85	1399.28
Dehydroascorbic Acid Reductase(U/L)	A1	609	629	603	613.667	11.1156	6.41757	579.8	647.5
	A2	524	513	536	524.333	9.39267	5.42286	495.8	552.9
	A3	432	426	436	431.333	4.10961	2.37268	418.8	443.8
	CK1	536	516	558	536.667	17.1529	9.90324	484.5	588.9
	CK2	493	488	497	492.667	3.68179	2.12568	481.5	503.9
	CK3	435	423	433	430.333	5.24934	3.03071	414.4	446.3
Dehydroascorbate Reductase(U/ml)	A1	1140.06	1138.52	1136.21	1138.26	1.9386	1.1193	1133.45	1143.08
	A2	958.621	926.458	936.369	940.483	16.4714	9.5097	899.566	981.4
	A3	821.309	826.219	831.403	826.31	5.0476	2.9142	813.771	838.849
	CK1	945.328	947.059	940.328	944.238	3.4953	2.018	935.556	952.921
	CK2	784.686	786.351	789.558	786.865	2.4763	1.4297	780.713	793.017
	CK3	763.215	760.259	768.322	763.932	4.0791	2.355	753.799	774.065
Glutathione Reductase(U/L)	A1	3.701	3.712	3.705	3.706	0.0056	0.0032	3.6922	3.7198
	A2	3.024	3.058	3.109	3.0637	0.0428	0.0247	2.9574	3.1699
	A3	2.83	2.867	2.816	2.8377	0.0264	0.0152	2.7722	2.9031
	CK1	3.293	3.256	3.302	3.2837	0.0244	0.0141	3.2231	3.3442
	CK2	2.361	2.325	2.321	2.3357	0.022	0.0127	2.2809	2.3904
	CK3	2.662	2.658	2.679	2.6663	0.0112	0.0064	2.6386	2.694
