# Supplementary material for: Transcriptional and physiological analyses of reduced density in apple provide insight into the regulation involved in photosynthesis
Source: PLoS One. 2020 Oct 12;15(10):e0239737. doi: 10.1371/journal.pone.0239737 (PMC7549834; doi:10.1371/journal.pone.0239737)
Supplement: S3 Table — (XLSX) [file pone.0239737.s003.xlsx]

## Sheet: Table S3
S3 Table.Summary of the RNA sequencing data.
Sample	Total Reads(M)	Total Reads(M)	Mutiple Reads(M)	Uniquely Reads(M)
CK1-1	53.691	49.041(91.34%)	0.000(0.00%)	49.041(91.34%)
CK1-2	48.001	44.253(92.19%)	0.000(0.00%)	44.253(92.19%)
CK2-1	37.405	34.522(92.29%)	0.000(0.00%)	34.522(92.29%)
CK2-2	47.408	43.801(92.39%)	0.000(0.00%)	43.801(92.39%)
CK3-1	49.471	46.131(93.25%)	0.000(0.00%)	46.131(93.25%)
CK3-2	45.27	41.037(90.65%)	0.000(0.00%)	41.037(90.65%)
A1-1	55.966	51.012(91.15%)	0.000(0.00%)	51.012(91.15%)
A1-2	49.904	45.953(92.08%)	0.000(0.00%)	45.953(92.08%)
A2-1	44.515	40.900(91.88%)	0.000(0.00%)	40.900(91.88%)
A2-2	44.857	41.459(92.43%)	0.000(0.00%)	41.459(92.43%)
A3-1	39.734	36.801(92.62%)	0.000(0.00%)	36.801(92.62%)
A3-2	50.508	45.732(90.55%)	0.000(0.00%)	45.732(90.55%)
