# Supplementary material for: Transcriptional and physiological analyses of reduced density in apple provide insight into the regulation involved in photosynthesis
Source: PLoS One. 2020 Oct 12;15(10):e0239737. doi: 10.1371/journal.pone.0239737 (PMC7549834; doi:10.1371/journal.pone.0239737)
Supplement: S4 Table — (XLSX) [file pone.0239737.s004.xlsx]

## Sheet: Table S4
S4 Table.Statistical distribution of FPKM interval values in each sample.
Sample	Gene Number	Minimum	Lower Quartile	Median	Mean	Upper Quartile	Maximum	Standard Deviation	Sum
CK1-1	36198	0	0.63	3.23	23.46	11.19	49160.6	393.68	849306
CK1-2	35575	0	0.74	3.76	23.75	12.82	24551.6	245.11	845020
CK2-1	35528	0.01	0.76	3.85	23.25	12.71	23890.9	248.66	826052
CK2-2	35658	0	0.73	3.59	25.18	12.05	46094.6	382.7	897739
CK3-1	35957	0	0.83	4.08	23.22	13.07	21736.5	223.27	835029
CK3-2	35471	0	0.76	3.67	25.07	12.22	48587.3	382.05	889234
A1-1	35830	0	0.59	2.98	24.17	10.23	53618.9	469.13	865871
A1-2	36118	0	0.64	3.21	22.87	11.28	27719.3	276.35	826185
A2-1	35311	0.01	0.69	3.3	24.09	10.96	53535.7	437.13	850492
A2-2	35230	0	0.68	3.38	22.97	11.19	32222	312.5	809066
A3-1	34618	0	0.71	3.33	25.11	11.13	32564.3	331.26	869394
A3-2	35006	0	0.62	3	26.51	10.27	60372.1	532.25	928020
