# Supplementary material for: Transcriptional and physiological analyses of reduced density in apple provide insight into the regulation involved in photosynthesis
Source: PLoS One. 2020 Oct 12;15(10):e0239737. doi: 10.1371/journal.pone.0239737 (PMC7549834; doi:10.1371/journal.pone.0239737)
Supplement: S5 Table — (XLSX) [file pone.0239737.s005.xlsx]

## Sheet: Table S5
S5 Table.KEGG analysis of DEGs in LD and HD
Sample	Trem	Category	P Value	Q Value	Gene Number	Term	Class	Gene ID
CK1vsA1	UP	ko00920	0.00529391	0.387267	4	Sulfur metabolism	Metabolism; Energy metabolism	gene:MD05G1348200(APR), gene:MD10G1301100(E3.1.3.7, cysQ, MET22, BPNT1), gene:MD10G1323000(APR), gene:MD15G1014100(PAPSS)
		ko00062	0.00791242	0.387267	4	Fatty acid elongation	Metabolism; Lipid metabolism	gene:MD01G1087400(KCS), gene:MD07G1187400(KCS), gene:MD08G1046600(KCS), gene:MD16G1218100(KCS)
		ko00760	0.00953778	0.387267	3	Nicotinate and nicotinamide metabolism	Metabolism; Metabolism of cofactors and vitamins	gene:MD12G1143900(SDT1), gene:MD14G1170100(nadA), gene:MD17G1034300(nadB)
		ko04712	0.0125107	0.387267	4	Circadian rhythm - plant	Organismal Systems; Environmental adaptation	gene:MD01G1076400(SPA1), gene:MD01G1088900(PRR5), gene:MD01G1090900(CCA1), gene:MD07G1267700(RFWD2, COP1)
		ko04626	0.0150103	0.387267	11	Plant-pathogen interaction	Organismal Systems; Environmental adaptation	gene:MD01G1096600(EFR), gene:MD02G1078400(CNGF), gene:MD03G1180700(EFR), gene:MD04G1167700(WRKY33), gene:MD05G1207800(RPM1, RPS3), gene:MD06G1024300(RPM1, RPS3), gene:MD07G1236500(EFR), gene:MD07G1291200(CNGF), gene:MD09G1052700(CALM), gene:MD12G1181000(WRKY33), gene:MD14G1235700(CML)
		ko00330	0.0364225	0.723607	4	Arginine and proline metabolism	Metabolism; Amino acid metabolism	gene:MD05G1055300(E4.1.1.19), gene:MD09G1080200(PRODH), gene:MD13G1052600(speD, AMD1), gene:MD17G1070700(PRODH)
		ko00196	0.0448456	0.723607	2	Photosynthesis - antenna proteins	Metabolism; Energy metabolism	gene:MD17G1113300(LHCB2), gene:MD17G1113400(LHCB2)
		ko00906	0.0448749	0.723607	3	Carotenoid biosynthesis	Metabolism; Metabolism of terpenoids and polyketides	gene:MD03G1088100(E1.14.13.93), gene:MD05G1081400(E1.14.13.93), gene:MD09G1146800(crtB)
	DOWN	ko04075	2.84521e-05	0.00367031	27	Plant hormone signal transduction	Environmental Information Processing; Signal transduction	gene:MD01G1083400(K14486, ARF), gene:MD01G1086800(MYC2), gene:MD01G1086900(MYC2), gene:MD01G1139200(PP2C), gene:MD01G1220800(PP2C), gene:MD01G1227100(SAUR), gene:MD02G1084600(PP2C), gene:MD02G1096100(JAZ), gene:MD02G1166500(SNRK2), gene:MD05G1223400(SAUR), gene:MD06G1046300(SNRK2), gene:MD06G1120000(MYC2), gene:MD07G1291000(PP2C), gene:MD08G1169200(AUX1, LAX), gene:MD08G1187200(SNRK2), gene:MD09G…
		ko03008	0.000119456	0.00770493	14	Ribosome biogenesis in eukaryotes	Genetic Information Processing; Translation	gene:MD01G1206000(NOP1, FBL), gene:MD01G1236400(UTP13, TBL3), gene:MD02G1037500(RAN), gene:MD05G1028000(NAT10, KRE33), gene:MD06G1043100(DKC1, NOLA4, CBF5), gene:MD06G1207900(NHP2, NOLA2), gene:MD07G1309100(UTP13, TBL3), gene:MD08G1079900(UTP6), gene:MD11G1296600(UTP15), gene:MD12G1233200(NOP58), gene:MD14G1218300(NHP2, NOLA2), gene:MD16G1237800(UTP21, WDR36), gene:MD16G1267900(DKC1, NOLA4, CBF5)…
		ko00430	0.00357533	0.153739	4	Taurine and hypotaurine metabolism	Metabolism; Metabolism of other amino acids	gene:MD14G1242600(E4.1.1.15, gadB, gadA, GAD), gene:MD14G1242700(E4.1.1.15, gadB, gadA, GAD), gene:MD15G1200700(GGT1_5), gene:MD17G1048300(ADO)
		ko00500	0.0138951	0.448117	20	Starch and sucrose metabolism	Metabolism; Carbohydrate metabolism	gene:MD00G1171800(TPS), gene:MD02G1022300(E2.4.1.14), gene:MD02G1100500(E2.4.1.13), gene:MD03G1170700(HK), gene:MD04G1056200(E3.2.1.2), gene:MD05G1167500(E2.4.1.1, glgP, PYG), gene:MD06G1043900(E3.2.1.2), gene:MD06G1044100(E3.2.1.2), gene:MD08G1027900(glgC), gene:MD09G1234800(TPS), gene:MD10G1192000(GAUT), gene:MD10G1275100(TPS), gene:MD11G1023900(E3.2.1.21), gene:MD11G1082200(E2.4.1.1, glgP, PYG…
		ko03018	0.0243345	0.595928	11	RNA degradation	Genetic Information Processing; Folding, sorting and degradation	gene:MD01G1185500(ENO, eno), gene:MD03G1271400(RRP4, EXOSC2), gene:MD05G1049700(dnaK), gene:MD05G1182500(groEL, HSPD1), gene:MD05G1363600(pfkA, PFK), gene:MD10G1056800(dnaK), gene:MD11G1292000(RRP4, EXOSC2), gene:MD13G1191700(RRP41, EXOSC4, SKI6), gene:MD15G1311800(RRP46, EXOSC5), gene:MD17G1031200(pnp, PNPT1), gene:MD17G1201200(dnaK)
		ko00950	0.0284556	0.595928	4	Isoquinoline alkaloid biosynthesis	Metabolism; Biosynthesis of other secondary metabolites	gene:MD05G1319800(E1.10.3.1), gene:MD05G1320500(E1.10.3.1), gene:MD05G1320800(E1.10.3.1), gene:MD10G1299400(E1.10.3.1)
		ko00400	0.0368378	0.595928	6	Phenylalanine, tyrosine and tryptophan biosynthesis	Metabolism; Amino acid metabolism	gene:MD07G1216200(trpE), gene:MD08G1186700(E2.5.1.54, aroF, aroG, aroH), gene:MD10G1322400(ADT, PDT), gene:MD13G1016400(trpG), gene:MD15G1372600(E2.5.1.54, aroF, aroG, aroH), gene:MD17G1246800(trpA)
		ko04712	0.0458284	0.595928	5	Circadian rhythm - plant	Organismal Systems; Environmental adaptation	gene:MD04G1003300(CHS), gene:MD06G1197300(TOC1, APRR1), gene:MD07G1182500(PRR7), gene:MD08G1074100(ELF3), gene:MD16G1018000(FKF1)
		ko00051	0.0476688	0.595928	7	Fructose and mannose metabolism	Metabolism; Carbohydrate metabolism	gene:MD01G1110100(SORD, gutB), gene:MD01G1194600(SORD, gutB), gene:MD01G1195300(SORD, gutB), gene:MD03G1170700(HK), gene:MD05G1363600(pfkA, PFK), gene:MD07G1261900(SORD, gutB), gene:MD09G1253100(manA, MPI)
		ko00350	0.0496477	0.595928	5	Tyrosine metabolism	Metabolism; Amino acid metabolism	gene:MD01G1238700(frmA, ADH5, adhC), gene:MD05G1319800(E1.10.3.1), gene:MD05G1320500(E1.10.3.1), gene:MD05G1320800(E1.10.3.1), gene:MD10G1299400(E1.10.3.1)
CK2vsA2	UP	ko00920	1.04485e-05	0.00134786	8	Sulfur metabolism	Metabolism; Energy metabolism	gene:MD03G1173800(sir), gene:MD03G1198900(APR), gene:MD05G1348200(APR), gene:MD09G1054200(metB), gene:MD10G1323000(APR), gene:MD11G1239100(E3.1.3.7, cysQ, MET22, BPNT1), gene:MD15G1014100(PAPSS), gene:MD15G1233400(cysE)
		ko00906	5.3232e-05	0.00343346	8	Carotenoid biosynthesis	Metabolism; Metabolism of terpenoids and polyketides	gene:MD02G1172400(ZEP, ABA1), gene:MD03G1088100(E1.14.13.93), gene:MD04G1028100(Z-ISO), gene:MD04G1239800(LUT5, CYP97A3), gene:MD05G1081400(E1.14.13.93), gene:MD07G1278900(crtZ), gene:MD09G1146800(crtB), gene:MD14G1097800(LUT1, CYP97C1)
		ko04075	0.000849407	0.0350949	19	Plant hormone signal transduction	Environmental Information Processing; Signal transduction	gene:MD01G1158500(PYL), gene:MD02G1030300(EBF1_2), gene:MD03G1276700(TIR1), gene:MD04G1165000(PYL), gene:MD04G1228800(ERF1), gene:MD06G1116100(BRI1), gene:MD08G1150200(EBF1_2), gene:MD09G1146000(PIF4), gene:MD10G1061300(SAUR), gene:MD13G1209700(ETR, ERS), gene:MD15G1014300(SAUR), gene:MD15G1125200(EBF1_2), gene:MD15G1171800(EBF1_2), gene:MD15G1336800(BRI1), gene:MD16G1014900(AHK2_3_4), gene:MD16G…
		ko00196	0.00108821	0.0350949	4	Photosynthesis - antenna proteins	Metabolism; Energy metabolism	gene:MD01G1132800(LHCB4), gene:MD08G1220900(LHCB6), gene:MD11G1236900(LHCB3), gene:MD17G1113400(LHCB2)
		ko00860	0.00415357	0.107162	6	Porphyrin and chlorophyll metabolism	Metabolism; Metabolism of cofactors and vitamins	gene:MD03G1170000(chlD, bchD), gene:MD08G1162200(CAO), gene:MD09G1099400(FXN), gene:MD13G1173600(DVR), gene:MD14G1163800(hemN, hemZ), gene:MD15G1347600(CAO)
		ko04712	0.00697275	0.149914	6	Circadian rhythm - plant	Organismal Systems; Environmental adaptation	gene:MD01G1076400(SPA1), gene:MD01G1088900(PRR5), gene:MD01G1090900(CCA1), gene:MD06G1101400(SPA1), gene:MD07G1145300(SPA1), gene:MD13G1153400(PHYB)
		ko00130	0.0090432	0.166653	5	Ubiquinone and other terpenoid-quinone biosynthesis	Metabolism; Metabolism of cofactors and vitamins	gene:MD03G1256900(VTE3, APG1), gene:MD11G1277500(VTE3, APG1), gene:MD12G1050300(HST), gene:MD14G1050700(4CL), gene:MD15G1095400(VTE1, SXD1)
		ko00630	0.0117742	0.169371	6	Glyoxylate and dicarboxylate metabolism	Metabolism; Carbohydrate metabolism	gene:MD04G1132900(glyA, SHMT), gene:MD08G1061500(GLDC, gcvP), gene:MD09G1034400(FDH), gene:MD12G1262300(PGP, PGLP), gene:MD14G1087500(E1.4.7.1), gene:MD15G1359800(glyA, SHMT)
		ko00710	0.0118166	0.169371	7	Carbon fixation in photosynthetic organisms	Metabolism; Energy metabolism	gene:MD02G1207200(E2.2.1.1, tktA, tktB), gene:MD12G1238600(rpiA), gene:MD13G1028000(rpiA), gene:MD13G1177500(ppdK), gene:MD16G1179400(ppdK), gene:MD16G1179500(ppdK), gene:MD17G1154300(GPT, ALT)
		ko00760	0.0394722	0.509191	3	Nicotinate and nicotinamide metabolism	Metabolism; Metabolism of cofactors and vitamins	gene:MD08G1160800(ppnK, NADK), gene:MD14G1170100(nadA), gene:MD17G1034300(nadB)
	DOWN	ko00480	2.43005e-05	0.00313477	16	Glutathione metabolism	Metabolism; Metabolism of other amino acids	gene:MD03G1282700(GST, gst), gene:MD03G1282900(GST, gst), gene:MD04G1111600(GST, gst), gene:MD04G1139500(GST, gst), gene:MD05G1210100(GST, gst), gene:MD05G1210200(GST, gst), gene:MD05G1210500(GST, gst), gene:MD05G1210600(GST, gst), gene:MD05G1210700(GST, gst), gene:MD05G1211000(GST, gst), gene:MD10G1196800(GST, gst), gene:MD10G1196900(GST, gst), gene:MD10G1197100(GST, gst), gene:MD13G1182000(RRM2…
		ko04075	0.000188434	0.012154	27	Plant hormone signal transduction	Environmental Information Processing; Signal transduction	gene:MD01G1078900(PYL), gene:MD01G1083400(K14486, ARF), gene:MD01G1227100(SAUR), gene:MD02G1096100(JAZ), gene:MD02G1166500(SNRK2), gene:MD04G1082600(SAUR), gene:MD05G1205800(IAA), gene:MD06G1046300(SNRK2), gene:MD06G1051800(ERF2), gene:MD07G1203700(PP2C), gene:MD08G1015500(K14486, ARF), gene:MD08G1111200(IAA), gene:MD08G1151300(IAA), gene:MD08G1169200(AUX1, LAX), gene:MD08G1187200(SNRK2), gene:MD…
		ko04626	0.00228541	0.0982725	24	Plant-pathogen interaction	Organismal Systems; Environmental adaptation	gene:MD01G1071300(WRKY22), gene:MD01G1086500(CPK), gene:MD01G1208700(htpG, HSP90A), gene:MD02G1171100(CML), gene:MD04G1167700(WRKY33), gene:MD05G1316700(WRKY52, RRS1), gene:MD06G1143500(CML), gene:MD06G1231000(CML), gene:MD06G1234300(CALM), gene:MD07G1291700(CNGF), gene:MD09G1111800(CERK1), gene:MD09G1262900(CML), gene:MD12G1044400(CPK), gene:MD12G1072600(CPK), gene:MD12G1181000(WRKY33), gene:MD1…
		ko03008	0.00359455	0.115924	12	Ribosome biogenesis in eukaryotes	Genetic Information Processing; Translation	gene:MD00G1189600(GAR1, NOLA1), gene:MD01G1006000(MPP10), gene:MD01G1206000(NOP1, FBL), gene:MD01G1236400(UTP13, TBL3), gene:MD02G1178000(REX1, REXO1, RNH70), gene:MD06G1207900(NHP2, NOLA2), gene:MD07G1309100(UTP13, TBL3), gene:MD08G1079900(UTP6), gene:MD10G1031800(IMP4), gene:MD14G1178200(MPP10), gene:MD14G1218300(NHP2, NOLA2), gene:MD16G1237800(UTP21, WDR36)
		ko00430	0.00528648	0.116314	4	Taurine and hypotaurine metabolism	Metabolism; Metabolism of other amino acids	gene:MD09G1276300(E4.1.1.15, gadB, gadA, GAD), gene:MD14G1242600(E4.1.1.15, gadB, gadA, GAD), gene:MD14G1242700(E4.1.1.15, gadB, gadA, GAD), gene:MD15G1200700(GGT1_5)
		ko00965	0.00540994	0.116314	2	Betalain biosynthesis	Metabolism; Biosynthesis of other secondary metabolites	gene:MD15G1340700(DOPA), NewGene.29079(DOPA)
		ko03020	0.00705932	0.130093	7	RNA polymerase	Genetic Information Processing; Transcription	gene:MD03G1029700(RPC40, POLR1C), gene:MD08G1010500(RPA12, ZNRD1), gene:MD08G1227600(RPC8, POLR3H), gene:MD08G1237100(RPA2, POLR1B), gene:MD10G1078400(RPC19, POLR1D), gene:MD12G1011200(RPB6, POLR2F), gene:MD12G1066600(RPA1, POLR1A)
		ko00240	0.0135618	0.218684	13	Pyrimidine metabolism	Metabolism; Nucleotide metabolism	gene:MD00G1085100(pyrG, CTPS), gene:MD03G1029700(RPC40, POLR1C), gene:MD08G1010500(RPA12, ZNRD1), gene:MD08G1214200(pyrB, PYR2), gene:MD08G1227600(RPC8, POLR3H), gene:MD08G1237100(RPA2, POLR1B), gene:MD10G1054600(UPB1), gene:MD10G1078400(RPC19, POLR1D), gene:MD10G1221000(pyrG, CTPS), gene:MD12G1011200(RPB6, POLR2F), gene:MD12G1066600(RPA1, POLR1A), gene:MD13G1182000(RRM2), gene:MD16G1221200(DCTPP…
		ko00650	0.0266118	0.367754	4	Butanoate metabolism	Metabolism; Carbohydrate metabolism	gene:MD09G1276300(E4.1.1.15, gadB, gadA, GAD), gene:MD14G1242600(E4.1.1.15, gadB, gadA, GAD), gene:MD14G1242700(E4.1.1.15, gadB, gadA, GAD), gene:MD17G1257800(POP2)
		ko00902	0.0307793	0.367754	3	Monoterpenoid biosynthesis	Metabolism; Metabolism of terpenoids and polyketides	gene:MD01G1052700(E1.1.1.208), gene:MD06G1077500(E1.1.1.208), gene:MD06G1077700(E1.1.1.208)
		ko00051	0.0313589	0.367754	8	Fructose and mannose metabolism	Metabolism; Carbohydrate metabolism	gene:MD00G1005700(SORD, gutB), gene:MD01G1194600(SORD, gutB), gene:MD01G1195300(SORD, gutB), gene:MD03G1170700(HK), gene:MD05G1363600(pfkA, PFK), gene:MD07G1261900(SORD, gutB), gene:MD07G1262100(SORD, gutB), gene:MD09G1253100(manA, MPI)
		ko00592	0.0357636	0.384459	7	alpha-Linolenic acid metabolism	Metabolism; Lipid metabolism	gene:MD00G1038400(AOS), gene:MD00G1142600(OPR), gene:MD02G1089100(OPR), gene:MD09G1084600(AOC), gene:MD15G1402400(OPR), gene:MD16G1047500(AOC), gene:MD17G1167100(LOX2S)
CK3vsA3	UP	ko00196	5.64269e-06	0.000501771	6	Photosynthesis - antenna proteins	Metabolism; Energy metabolism	gene:MD01G1132800(LHCB4), gene:MD03G1218900(LHCB3), gene:MD05G1289300(LHCB2), gene:MD08G1220900(LHCB6), gene:MD11G1236900(LHCB3), gene:MD17G1113400(LHCB2)
		ko00906	7.7794e-06	0.000501771	8	Carotenoid biosynthesis	Metabolism; Metabolism of terpenoids and polyketides	gene:MD01G1208300(crtZ), gene:MD02G1172400(ZEP, ABA1), gene:MD03G1088100(E1.14.13.93), gene:MD04G1023800(PDS, crtP), gene:MD04G1028100(Z-ISO), gene:MD09G1146800(crtB), gene:MD12G1257000(LUT5, CYP97A3), gene:MD14G1137300(DWARF27)
		ko01040	0.000169509	0.00728888	7	Biosynthesis of unsaturated fatty acids	Metabolism; Lipid metabolism	gene:MD01G1059100(ACOT1_2_4), gene:MD01G1154100(FAD8, desB), gene:MD07G1223100(FAD8, desB), gene:MD12G1261600(DESA1), gene:MD14G1058300(FAD2), gene:MD15G1152700(FAD6, desA), gene:MD17G1212000(SCD, desC)
		ko00750	0.00081251	0.0262035	4	Vitamin B6 metabolism	Metabolism; Metabolism of cofactors and vitamins	gene:MD09G1195300(PHOSPHO2), gene:MD11G1133800(pdxT, pdx2), gene:MD12G1166700(pdxS, pdx1), gene:MD17G1175900(PHOSPHO2)
		ko00941	0.00279944	0.0635172	5	Flavonoid biosynthesis	Metabolism; Biosynthesis of other secondary metabolites	gene:MD08G1243000(CYP98A3, C3'H), gene:MD11G1052900(CYP73A), gene:MD15G1353800(FLS), gene:MD15G1354500(FLS), gene:MD16G1119200(E2.1.1.104)
		ko00904	0.00316814	0.0635172	5	Diterpenoid biosynthesis	Metabolism; Metabolism of terpenoids and polyketides	gene:MD05G1341000(E1.14.11.13), gene:MD08G1039800(GA3, CYP701), gene:MD11G1208700(E5.5.1.13), gene:MD11G1225400(E1.14.11.13), gene:MD11G1284300(E5.5.1.13)
		ko00195	0.00344667	0.0635172	5	Photosynthesis	Metabolism; Energy metabolism	gene:MD06G1065900(psbJ), gene:MD10G1043200(ATPF1D, atpH), gene:MD10G1198300(psbR), gene:MD15G1348200(psbS), gene:MD16G1069900(psbQ)
		ko00030	0.00470824	0.0759204	6	Pentose phosphate pathway	Metabolism; Carbohydrate metabolism	gene:MD00G1003800(pgm), gene:MD02G1068900(pfkA, PFK), gene:MD03G1037700(ALDO), gene:MD04G1016000(G6PD, zwf), gene:MD13G1122800(G6PD, zwf), gene:MD16G1123600(G6PD, zwf)
		ko00130	0.0058396	0.083701	5	Ubiquinone and other terpenoid-quinone biosynthesis	Metabolism; Metabolism of cofactors and vitamins	gene:MD03G1234800(TAT), gene:MD08G1115600(VTE1, SXD1), gene:MD11G1052900(CYP73A), gene:MD11G1277500(VTE3, APG1), gene:MD15G1095400(VTE1, SXD1)
		ko00860	0.00905229	0.116774	5	Porphyrin and chlorophyll metabolism	Metabolism; Metabolism of cofactors and vitamins	gene:MD07G1002800(cysG), gene:MD08G1207100(hemA), gene:MD14G1201100(chlP, bchP), gene:MD15G1184100(NOL, NYC1), gene:MD15G1391500(hemA)
		ko01212	0.0126924	0.148847	7	Fatty acid metabolism	Metabolism; Overview	gene:MD01G1154100(FAD8, desB), gene:MD07G1223100(FAD8, desB), gene:MD09G1286100(ACSL, fadD), gene:MD12G1261600(DESA1), gene:MD14G1058300(FAD2), gene:MD15G1152700(FAD6, desA), gene:MD17G1212000(SCD, desC)
		ko00910	0.0203158	0.218395	4	Nitrogen metabolism	Metabolism; Energy metabolism	gene:MD09G1032400(cynT, can), gene:MD12G1024600(cah), gene:MD13G1006600(glnA, GLUL), gene:MD14G1087500(E1.4.7.1)
		ko00340	0.0264032	0.262001	3	Histidine metabolism	Metabolism; Amino acid metabolism	gene:MD03G1104300(hisIE), gene:MD10G1009700(hisG), NewGene.5500(hisIE)
		ko00900	0.0407574	0.37555	4	Terpenoid backbone biosynthesis	Metabolism; Metabolism of terpenoids and polyketides	gene:MD03G1252200(SPS, sds), gene:MD11G1273800(SPS, sds), gene:MD14G1201100(chlP, bchP), gene:MD16G1177200(dxs)
		ko00945	0.0455889	0.392065	3	Stilbenoid, diarylheptanoid and gingerol biosynthesis	Metabolism; Biosynthesis of other secondary metabolites	gene:MD08G1243000(CYP98A3, C3'H), gene:MD11G1052900(CYP73A), gene:MD16G1119200(E2.1.1.104)
	DOWN	ko04075	5.13808e-05	0.00662812	12	Plant hormone signal transduction	Environmental Information Processing; Signal transduction	gene:MD01G1220800(PP2C), gene:MD05G1092900(GH3), gene:MD05G1223400(SAUR), gene:MD07G1117400(SAUR), gene:MD07G1291000(PP2C), gene:MD07G1297400(SAUR), gene:MD08G1151300(IAA), gene:MD09G1176100(SAUR), gene:MD12G1156600(BSK), gene:MD13G1213100(ERF1), gene:MD15G1155800(ARR-B), gene:MD15G1195800(PP2C)
		ko00051	0.0018947	0.122208	5	Fructose and mannose metabolism	Metabolism; Carbohydrate metabolism	gene:MD00G1005700(SORD, gutB), gene:MD01G1195300(SORD, gutB), gene:MD01G1195400(SORD, gutB), gene:MD05G1363600(pfkA, PFK), gene:MD07G1262100(SORD, gutB)
		ko04626	0.0035261	0.129704	9	Plant-pathogen interaction	Organismal Systems; Environmental adaptation	gene:MD02G1084700(MAP2K1, MEK1), gene:MD04G1167700(WRKY33), gene:MD06G1024500(RPM1, RPS3), gene:MD06G1182800(EDS1), gene:MD07G1258600(RPM1, RPS3), gene:MD08G1008400(NXN), gene:MD09G1052700(CALM), gene:MD10G1286300(PTI5), gene:MD17G1014200(CML)
		ko00905	0.00402182	0.129704	3	Brassinosteroid biosynthesis	Metabolism; Metabolism of terpenoids and polyketides	gene:MD06G1146000(CYP734A1, BAS1), gene:MD13G1057000(CYP734A1, BAS1), gene:MD15G1251500(CYP90C1, ROT3)
		ko00040	0.0419244	1	4	Pentose and glucuronate interconversions	Metabolism; Carbohydrate metabolism	gene:MD00G1005700(SORD, gutB), gene:MD01G1195300(SORD, gutB), gene:MD01G1195400(SORD, gutB), gene:MD07G1262100(SORD, gutB)
